# Supplementary material for: Dose-Response Effect of Oral Caffeine Use on Aerobic Exercise Performance: A Systematic Review and Meta-Analysis
Source: Nutrients. 2026 Jun 19;18(12):1989. doi: 10.3390/nu18121989 (PMC13305852; doi:10.3390/nu18121989)
Supplement: Supplementary file 1 [file nutrients-18-01989-s001.zip]

Archive with 3 entries (3 files):
- Supplementary Figure S3.pdf
- Supplementary Figure S1. Risk of bias summary.pdf
- Supplementary Figure S2.pdf
